# Supplementary material for: Learning to kill: Why a small handful of counties generates the bulk of US death sentences
Source: PLoS One. 2020 Oct 27;15(10):e0240401. doi: 10.1371/journal.pone.0240401 (PMC7591063; doi:10.1371/journal.pone.0240401)
Supplement: S4 File — (R) [file pone.0240401.s004.R]

# Bootstrapped CF Model


bootCFM <- function(prob_sampled_by_strata = .8, n_reps = 1000, form, dat, strata_var, method = c("efron"), x = TRUE,  y = TRUE,
                    export_ParametricCI_plot = TRUE, 
                    export_NonParametricCI_plot = TRUE, seed = 12345, ...)
{
  require(survival)
  library(ggplot2)
  library(splines)
  library(ggplot2)
  library(RColorBrewer)
  set.seed(seed)
  out <- list()
  coef_mat <- data.frame()
  ch1 <- list()
  ch2 <- list()
  ch3 <- list()
  ch4 <- list()
  ch5 <- list()
  ch6 <- list()
  ch7 <- list()
  # ch4 <- list()
  
  # first, start the loop for each bootstrap replication
  for(i in 1:n_reps){
    # split up the strata to create new_dataset
    rep_dataset <- data.frame()
    for(s in 1:length(unique(strata_var))){
      strata_df <- dat[strata_var == unique(strata_var)[s],]
      flips <- rbinom(n = nrow(strata_df), size = 1, prob = prob_sampled_by_strata)
      strata_df <- strata_df[which(flips == 1), ]
      rep_dataset <- rbind(rep_dataset, strata_df)
    }
    # fit model
    cfm.fit <- coxph(form,
                     method = method,
                     x = x, 
                     y = y,
                     data = rep_dataset)
    
    # save coefficients
    coefs <- coef(cfm.fit)
    
    coef_mat <- rbind(coef_mat, coefs)
    
    colnames(coef_mat) <- names(coefs)
    
    # save cumulative hazards
    plot_df <- data.frame(cumhaz = survfit(cfm.fit)$cumhaz,
                          surv = survfit(cfm.fit)$surv,
                          strata8 = c(rep(1, survfit(cfm.fit)$strata[1]),
                                      rep(2, survfit(cfm.fit)$strata[2]),
                                      rep(3, survfit(cfm.fit)$strata[3]),
                                      rep(4, survfit(cfm.fit)$strata[4]),
                                      rep(5, survfit(cfm.fit)$strata[5]),
                                      rep(6, survfit(cfm.fit)$strata[6]),
                                      rep(7, survfit(cfm.fit)$strata[7])),
                          time = survfit(cfm.fit)$time)
    
    ch1[[i]] <- data.frame(time = plot_df$time[which(plot_df$strata8 == 1)],
                           cumhas = plot_df$cumhaz[which(plot_df$strata8 == 1)],
                           surv = plot_df$surv[which(plot_df$strata8 == 1)],
                           col = 1)
    ch2[[i]] <- data.frame(time = plot_df$time[which(plot_df$strata8 == 2)],
                           cumhas = plot_df$cumhaz[which(plot_df$strata8 == 2)],
                           surv = plot_df$surv[which(plot_df$strata8 == 2)],
                           col = 2)
    ch3[[i]] <- data.frame(time = plot_df$time[which(plot_df$strata8 == 3)],
                           cumhas = plot_df$cumhaz[which(plot_df$strata8 == 3)],
                           surv = plot_df$surv[which(plot_df$strata8 == 3)],
                           col = 3)
    ch4[[i]] <- data.frame(time = plot_df$time[which(plot_df$strata8 == 4)],
                           cumhas = plot_df$cumhaz[which(plot_df$strata8 == 4)],
                           surv = plot_df$surv[which(plot_df$strata8 == 4)],
                           col = 4)
    ch5[[i]] <- data.frame(time = plot_df$time[which(plot_df$strata8 == 5)],
                           cumhas = plot_df$cumhaz[which(plot_df$strata8 == 5)],
                           surv = plot_df$surv[which(plot_df$strata8 == 5)],
                           col = 5)
    ch6[[i]] <- data.frame(time = plot_df$time[which(plot_df$strata8 == 6)],
                           cumhas = plot_df$cumhaz[which(plot_df$strata8 == 6)],
                           surv = plot_df$surv[which(plot_df$strata8 == 6)],
                           col = 6)
    ch7[[i]] <- data.frame(time = plot_df$time[which(plot_df$strata8 == 7)],
                           cumhas = plot_df$cumhaz[which(plot_df$strata8 == 7)],
                           surv = plot_df$surv[which(plot_df$strata8 == 7)],
                           col = 7)
    print_indices <- c("1", "100", "250", "500", "750", n_reps)
    if(i %in% print_indices) print(paste0("iteration ", as.character(i)))
    
  }
  # compile output list
  out$coef_dist <- coef_mat
  out$n_reps <- n_reps
  out$sampling_prob <- prob_sampled_by_strata
  out$formula <- form
  out$cum_haz_1 <- ch1
  out$cum_haz_2 <- ch2
  out$cum_haz_3 <- ch3
  out$cum_haz_4 <- ch4
  out$cum_haz_5 <- ch5
  out$cum_haz_6 <- ch6
  out$cum_haz_7 <- ch7
  
  chlist <- list(ch1, ch2, ch3, ch4, ch5, ch6, ch7)
  # Now, I want to find all of the distinct time periods estimated
  times_list <- list()
  for(i in 1:length(chlist)){
    cum_hz_strat <- chlist[[i]]
    times <- NULL
    for(j in 1:n_reps){
      rep_times_str <- cum_hz_strat[[j]]$time
      times <- append(times, rep_times_str)
    }
    times <- sort(unique(times))
    
    # create a times matrix that is T x n_reps
    matrix <- matrix(nrow = length(times), ncol = n_reps)
    rownames(matrix) <- times
    
    times_list[[i]] <- matrix
  }
  
  # Now, for each of the strata I need to loop through all replications and find the parametric distributions by time-period
  ch_dist_list_cumhas <- list()
  ch_dist_list_surv <- list()
  for(i in 1:length(times_list)){
    strata_list <- chlist[[i]]
    time_matrix_cumhas <- times_list[[i]]
    time_matrix_surv <- times_list[[i]]
    for(j in 1:n_reps){
      rep_df <- strata_list[[j]]
      row_indicies <- which(strata_list[[j]]$time %in% rownames(time_matrix_cumhas))
      time_matrix_cumhas[row_indicies, j] <- rep_df$cumhas
      time_matrix_surv[row_indicies, j] <- rep_df$surv
    }
    ch_dist_list_cumhas[[i]] <- time_matrix_cumhas
    ch_dist_list_surv[[i]] <- time_matrix_surv
  }
  
  plotting_dataframe_cumhas <- data.frame()
  # Now, I need to collapse these down to get means and parametric 95% confidnece intervals
  for(i in 1:length(ch_dist_list_cumhas)){
    strat_dist <- ch_dist_list_cumhas[[i]]
    means <- apply(strat_dist, 1, function(x) mean(x, na.rm = TRUE))
    errors <- apply(strat_dist, 1, function(x) sd(x, na.rm = TRUE))
    strata_plot_df <- data.frame(
      time = rownames(strat_dist),
      mean = means,
      low95 = means-(1.96*errors),
      high95 = means+(1.96*errors),
      strata = i
    )
    plotting_dataframe_cumhas <- rbind(plotting_dataframe_cumhas, strata_plot_df)
  }
  
  out$cumhazParametricCI_cumhas <- plotting_dataframe_cumhas
  
  plotting_dataframe_surv <- data.frame()
  # Now, I need to collapse these down to get means and parametric 95% confidnece intervals
  for(i in 1:length(ch_dist_list_surv)){
    strat_dist <- ch_dist_list_surv[[i]]
    means <- apply(strat_dist, 1, function(x) mean(x, na.rm = TRUE))
    errors <- apply(strat_dist, 1, function(x) sd(x, na.rm = TRUE))
    strata_plot_df <- data.frame(
      time = rownames(strat_dist),
      mean = means,
      low95 = means-(1.96*errors),
      high95 = means+(1.96*errors),
      strata = i
    )
    plotting_dataframe_surv <- rbind(plotting_dataframe_surv, strata_plot_df)
  }
  
  out$cumhazParametricCI_surv <- plotting_dataframe_surv
  
  ######
  if(export_ParametricCI_plot == TRUE){
    pal <- brewer.pal(s, "Set2")
    pal_rev <- rev(pal)
    
    p <- ggplot(data = plotting_dataframe_cumhas, aes(as.numeric(time), mean)) +
      geom_line(aes(group = strata, col = factor(strata)), size = 1.5) +
      geom_vline(xintercept = 18, colour = "darkgrey", size = 1, linetype = 2) +
      geom_ribbon(aes(group = strata, ymin=low95, ymax=high95, fill = factor(strata)), alpha = 0.25)  + 
      scale_color_manual(name = "Strata", 
                         values = pal_rev) +
      scale_fill_manual(values = pal_rev, name="Strata") + 
      theme_bw() +
      ylab('Cumulative Hazard') +
      xlab("Time (Months)") +
      #scale_y_continuous(breaks=seq(0,0.525,0.1), limits = c(0, 1)) +
      scale_x_continuous(breaks =c(6, 12, 18, 24, 30, 36), limits = c(6, 36)) +
      theme(axis.text=element_text(size=12),
            axis.title=element_text(size=14,face="bold"))
    
    p

    out$CI_plot_cumhas <- p
    
    p <- ggplot(data = plotting_dataframe_surv, aes(as.numeric(time), mean)) +
      geom_line(aes(group = strata, col = factor(strata)), size = 1.5) +
      geom_vline(xintercept = 18, colour = "darkgrey", size = 1, linetype = 2) +
      geom_ribbon(aes(group = strata, ymin=low95, ymax=high95, fill = factor(strata)), alpha = 0.25)  + 
      scale_color_manual(name = "Strata", 
                         values = pal_rev) +
      scale_fill_manual(values = pal_rev, name="Strata") + 
      theme_bw() +
      ylab('Probablility of No Event') +
      xlab("Time (Months)") +
      #scale_y_continuous(breaks=seq(0,0.525,0.1), limits = c(0, 1)) +
      scale_x_continuous(breaks =c(6, 12, 18, 24, 30, 36), limits = c(6, 36)) +
      theme(axis.text=element_text(size=12),
            axis.title=element_text(size=14,face="bold"))
    
    p
    
    out$CI_plot_surv <- p
  }
  
  
  quantile_dataframe_cumhas <- data.frame()
  # Get non-parametric 95 percent confidence intervals
  for(i in 1:length(ch_dist_list_cumhas)){
    strat_dist <- ch_dist_list_cumhas[[i]]
    median <- apply(strat_dist, 1, function(x) quantile(x, c(0.5), na.rm = TRUE))
    low95 <- apply(strat_dist, 1, function(x) quantile(x, c(0.025), na.rm = TRUE))
    high95 <- apply(strat_dist, 1, function(x) quantile(x, c(0.975), na.rm = TRUE))
    strata_plot_df <- data.frame(
      time = rownames(strat_dist),
      mean = median,
      low95 = low95,
      high95 = high95,
      strata = i
    )
    quantile_dataframe_cumhas <- rbind(quantile_dataframe_cumhas, strata_plot_df)
  }
  
  out$cumhazNonParametricCI <- quantile_dataframe_cumhas
  
  quantile_dataframe_surv <- data.frame()
  # Get non-parametric 95 percent confidence intervals
  for(i in 1:length(ch_dist_list_surv)){
    strat_dist <- ch_dist_list_surv[[i]]
    median <- apply(strat_dist, 1, function(x) quantile(x, c(0.5), na.rm = TRUE))
    low95 <- apply(strat_dist, 1, function(x) quantile(x, c(0.025), na.rm = TRUE))
    high95 <- apply(strat_dist, 1, function(x) quantile(x, c(0.975), na.rm = TRUE))
    strata_plot_df <- data.frame(
      time = rownames(strat_dist),
      mean = median,
      low95 = low95,
      high95 = high95,
      strata = i
    )
    quantile_dataframe_surv <- rbind(quantile_dataframe_surv, strata_plot_df)
  }
  
  out$survNonParametricCI <- quantile_dataframe_surv
  
  
  
  if(export_NonParametricCI_plot == TRUE){
    pal <- brewer.pal(s, "Set2")
    pal_rev <- rev(pal)
    
    p <- ggplot(data = quantile_dataframe_cumhas, aes(as.numeric(time), mean)) +
      geom_line(aes(group = strata, col = factor(strata)), size = 1.5) +
      geom_vline(xintercept = 18, colour = "darkgrey", size = 1, linetype = 2) +
      geom_ribbon(aes(group = strata, ymin=low95, ymax=high95, fill = factor(strata)), alpha = 0.25)  + 
      scale_color_manual(name = "Strata", 
                         values = pal_rev) +
      scale_fill_manual(values = pal_rev, name="Strata") + 
      theme_bw() +
      ylab('Cumulative Hazard') +
      xlab("Time (Months)") +
      scale_y_continuous(breaks=seq(0,0.525,0.1), limits = c(0, 0.525)) +
      scale_x_continuous(breaks =c(6, 12, 18, 24, 30, 36, 42), limits = c(6, 42)) +
      theme(axis.text=element_text(size=12),
            axis.title=element_text(size=14,face="bold"))
    
    out$NPCI_plot_cumhas <- p
    
    p <- ggplot(data = quantile_dataframe_surv, aes(as.numeric(time), mean)) +
      geom_line(aes(group = strata, col = factor(strata)), size = 1.5) +
      geom_vline(xintercept = 18, colour = "darkgrey", size = 1, linetype = 2) +
      geom_ribbon(aes(group = strata, ymin=low95, ymax=high95, fill = factor(strata)), alpha = 0.25)  + 
      scale_color_manual(name = "Strata", 
                         values = pal_rev) +
      scale_fill_manual(values = pal_rev, name="Strata") + 
      theme_bw() +
      ylab('Probablility of No Event') +
      xlab("Time (Months)") +
      scale_y_continuous(breaks=seq(0,0.525,0.1), limits = c(0, 0.525)) +
      scale_x_continuous(breaks =c(6, 12, 18, 24, 30, 36, 42), limits = c(6, 42)) +
      theme(axis.text=element_text(size=12),
            axis.title=element_text(size=14,face="bold"))
    
    out$NPCI_plot_surv <- p
    
    
  }


  return(out)
}
