# Supplementary material for: Learning to kill: Why a small handful of counties generates the bulk of US death sentences
Source: PLoS One. 2020 Oct 27;15(10):e0240401. doi: 10.1371/journal.pone.0240401 (PMC7591063; doi:10.1371/journal.pone.0240401)
Supplement: S7 File — (DO) [file pone.0240401.s007.do]

*Death Sentences - Learning to Kill
*July 1

********************************************
clear

*Set working directory
cd "/Users/haileysherman/Dropbox/Homicides/death-sentences"

*Import dataset
use "ds_complete_July1.dta"


****** Models ******

*Full Model 
*Table 3
zinb ds hom_lag_scaled totalpop_log cumulative_deathsentences_scaled threat_scaled lynching_SRTB_scaled ideology_scaled  partisanelection repgov south i.year, inflate(hom_lag_scaled totalpop_log cumulative_deathsentences_scaled threat_scaled ideology_scaled lynching_SRTB_scaled partisanelection repgov south  i.year) irr robust cluster(fips) 
est sto m1
predict ds_sat_pred
esttab m1 using "saturated.rtf", se eform rtf replace

*predict with 0 previous Cumulative Death Sentences
gen original = cumulative_deathsentences_scaled
replace cumulative_deathsentences_scaled = 0
predict nocds_preds
drop cumulative_deathsentences_scaled
rename original cumulative_deathsentences_scaled


****** Aggregates ******

*County Estimates
collapse (sum) ds ds_sat_pred nocds_preds  hom_lag c_homt_p_new (last) county_name, by (fips)
save "ds_county.dta", replace

*Table 4
clear
use "ds_county.dta"
gsort - ds
keep fips ds ds_sat_pred nocds_preds
joinby fips using DS-by-fips.dta
*Note this only takes real matches
rename ds_sat_pred Predicted
rename nocds_preds Simulated
rename DS Observed
gen Difference = Predicted - Simulated
gen PercentChange = (Difference*100)/Predicted
order countystate Observed Predicted Simulated PercentChange
format Observed Predicted Simulated PercentChange %4.0fc
drop fips - Difference
export excel using Simulation.xlsx, firstrow(variables) replace
collapse (sum) Observed Predicted Simulated
gen PercentChange = ((Predicted-Simulated)*100)/Predicted


****** Figure 2 ******
clear
use ActualPredictedSimulated-counts.dta

#delimit ;
scatter  DS num , mlstyle(color(blue)) msymbol(circle) mfcolor(blue) ||
scatter PredDS num , mlstyle(color(green)) msymbol(circle) mfcolor(green)|| 
scatter SimDS num , mlstyle(color(red)) msymbol(circle) mfcolor(red) 
graphregion(color(white)) ylabel(, nogrid)
legend(label(1 "Observed") label(2 "Predicted") label(3 "Simulated") rows(1))
yscale(log) 
ylabel(1 3 10 30 100 300 1000 "1k" 3000 "3k")
ytitle("Number of Counties") 
xscale(log)
xlabel(1 "0" 4 "3" 11 "10" 31 "30" 101 "100" 301 "300" )
xtitle("Number of Death Sentences")
title("Actual, Predicted, and Simulated Death Sentences" , color(black) position(11) justification(left))
caption("")
;
graph export scatter-DS-PredDS-SimDS-by-county-log-log-color.png, replace width(1950)
graph export scatter-DS-PredDS-SimDS-by-county-log-log-color.tif, replace width(1950)


********************************************
****** Supporting Information ******

*** Population Size *** 
*Population > 10,000
clear

*Import dataset
use "ds_complete_July1.dta"

keep if pop10==1

zinb ds hom_lag_scaled totalpop_log cumulative_deathsentences_scaled threat_scaled lynching_SRTB_scaled ideology_scaled  partisanelection repgov south i.year, inflate(hom_lag_scaled totalpop_log cumulative_deathsentences_scaled threat_scaled ideology_scaled lynching_SRTB_scaled partisanelection repgov south  i.year) irr robust cluster(fips) 
est sto pop10 


*Population > 25,000
clear

*Import dataset
use "ds_complete_July1.dta"

keep if pop25==1

zinb ds hom_lag_scaled totalpop_log cumulative_deathsentences_scaled threat_scaled lynching_SRTB_scaled ideology_scaled  partisanelection repgov south i.year, inflate(hom_lag_scaled totalpop_log cumulative_deathsentences_scaled threat_scaled ideology_scaled lynching_SRTB_scaled partisanelection repgov south  i.year) irr robust cluster(fips) 
est sto pop25


*Population > 50,000
clear

*Import dataset
use "ds_complete_July1.dta"

keep if pop50==1

zinb ds hom_lag_scaled totalpop_log cumulative_deathsentences_scaled threat_scaled lynching_SRTB_scaled ideology_scaled  partisanelection repgov south i.year, inflate(hom_lag_scaled totalpop_log cumulative_deathsentences_scaled threat_scaled ideology_scaled lynching_SRTB_scaled partisanelection repgov south  i.year) irr robust cluster(fips) 
est sto pop50


*Population > 100,000
clear

*Import dataset
use "ds_complete_July1.dta"

keep if pop100==1

zinb ds hom_lag_scaled totalpop_log cumulative_deathsentences_scaled threat_scaled lynching_SRTB_scaled ideology_scaled  partisanelection repgov south i.year, inflate(hom_lag_scaled totalpop_log cumulative_deathsentences_scaled threat_scaled ideology_scaled lynching_SRTB_scaled partisanelection repgov south  i.year) irr robust cluster(fips) 
est sto pop100

*** Homicide Count *** 
*Homicdes >=5
clear

*Import dataset
use "ds_complete_July1.dta"

keep if hom5==1

zinb ds hom_lag_scaled totalpop_log cumulative_deathsentences_scaled threat_scaled lynching_SRTB_scaled ideology_scaled  partisanelection repgov south i.year, inflate(hom_lag_scaled totalpop_log cumulative_deathsentences_scaled threat_scaled ideology_scaled lynching_SRTB_scaled partisanelection repgov south  i.year) irr robust cluster(fips) 
est sto hom5 

*Homicdes >=10
clear

*Import dataset
use "ds_complete_July1.dta"

keep if hom10==1

zinb ds hom_lag_scaled totalpop_log cumulative_deathsentences_scaled threat_scaled lynching_SRTB_scaled ideology_scaled  partisanelection repgov south i.year, inflate(hom_lag_scaled totalpop_log cumulative_deathsentences_scaled threat_scaled ideology_scaled lynching_SRTB_scaled partisanelection repgov south  i.year) irr robust cluster(fips) 
est sto hom10

*Homicdes >=25
clear

*Import dataset
use "ds_complete_July1.dta"

keep if hom25==1

zinb ds hom_lag_scaled totalpop_log cumulative_deathsentences_scaled threat_scaled lynching_SRTB_scaled ideology_scaled  partisanelection repgov south i.year, inflate(hom_lag_scaled totalpop_log cumulative_deathsentences_scaled threat_scaled ideology_scaled lynching_SRTB_scaled partisanelection repgov south  i.year) irr robust cluster(fips) 
est sto hom25

*Homicdes >=50
clear

*Import dataset
use "ds_complete_July1.dta"

keep if hom50==1

zinb ds hom_lag_scaled totalpop_log cumulative_deathsentences_scaled threat_scaled lynching_SRTB_scaled ideology_scaled  partisanelection repgov south i.year, inflate(hom_lag_scaled totalpop_log cumulative_deathsentences_scaled threat_scaled ideology_scaled lynching_SRTB_scaled partisanelection repgov south  i.year) irr robust cluster(fips) 
est sto hom50

*** Homicide Lag *** 
*Homicide Lag 2
clear

*Import dataset
use "ds_complete_July1.dta"

zinb ds hom_lag2_scaled totalpop_log cumulative_deathsentences_scaled threat_scaled lynching_SRTB_scaled ideology_scaled  partisanelection repgov south i.year, inflate(hom_lag2_scaled totalpop_log cumulative_deathsentences_scaled threat_scaled ideology_scaled lynching_SRTB_scaled partisanelection repgov south  i.year) irr robust cluster(fips) 
est sto lag2 

*Homicide Lag 3
clear

*Import dataset
use "ds_complete_July1.dta"

zinb ds hom_lag3_scaled totalpop_log cumulative_deathsentences_scaled threat_scaled lynching_SRTB_scaled ideology_scaled  partisanelection repgov south i.year, inflate(hom_lag3_scaled totalpop_log cumulative_deathsentences_scaled threat_scaled ideology_scaled lynching_SRTB_scaled partisanelection repgov south  i.year) irr robust cluster(fips) 
est sto lag3 

*Homicide Lag 4
clear

*Import dataset
use "ds_complete_July1.dta"

zinb ds hom_lag4_scaled totalpop_log cumulative_deathsentences_scaled threat_scaled lynching_SRTB_scaled ideology_scaled  partisanelection repgov south i.year, inflate(hom_lag4_scaled totalpop_log cumulative_deathsentences_scaled threat_scaled ideology_scaled lynching_SRTB_scaled partisanelection repgov south  i.year) irr robust cluster(fips) 
est sto lag4

*Homicide Lag 5
clear

*Import dataset
use "ds_complete_July1.dta"

zinb ds hom_lag5_scaled totalpop_log cumulative_deathsentences_scaled threat_scaled lynching_SRTB_scaled ideology_scaled  partisanelection repgov south i.year, inflate(hom_lag5_scaled totalpop_log cumulative_deathsentences_scaled threat_scaled ideology_scaled lynching_SRTB_scaled partisanelection repgov south  i.year) irr robust cluster(fips) 
est sto lag5


*Table with Robustness Checks
esttab pop10 pop25 pop50 pop100 using "robust_pop.rtf", se eform rtf replace
esttab hom5 hom10 hom25 hom50 using "robust_hom.rtf", se eform rtf replace
esttab lag2 lag3 lag4 lag5  using "robust_lag.rtf", se eform rtf replace


*** Testing Other Variables ***
clear
use "ds_complete_July1.dta"

*Saturated Model with threat/lynching interaction 
zinb ds hom_lag_scaled totalpop_log cumulative_deathsentences_scaled threat_scaled lynching_SRTB_scaled ideology_scaled  partisanelection repgov south threat_lynching i.year, inflate(hom_lag_scaled totalpop_log cumulative_deathsentences_scaled threat_scaled ideology_scaled lynching_SRTB_scaled partisanelection repgov south threat_lynching i.year) irr robust cluster(fips) 
est sto m2

*Saturated Model with violent crime rate
zinb ds hom_lag_scaled totalpop_log cumulative_deathsentences_scaled threat_scaled lynching_SRTB_scaled ideology_scaled  partisanelection repgov south violent i.year, inflate(hom_lag_scaled totalpop_log cumulative_deathsentences_scaled threat_scaled ideology_scaled lynching_SRTB_scaled partisanelection repgov south violent i.year) irr robust cluster(fips) 
est sto m2c

*Saturated Model with violent crime rate and property crime
zinb ds hom_lag_scaled totalpop_log cumulative_deathsentences_scaled threat_scaled lynching_SRTB_scaled ideology_scaled  partisanelection repgov south violent property i.year, inflate(hom_lag_scaled totalpop_log cumulative_deathsentences_scaled threat_scaled ideology_scaled lynching_SRTB_scaled partisanelection repgov south violent property i.year) irr robust cluster(fips) 
est sto m2d

*Saturated Model with evangelical
zinb ds hom_lag_scaled totalpop_log cumulative_deathsentences_scaled threat_scaled lynching_SRTB_scaled ideology_scaled  partisanelection repgov south perc_evangelical i.year, inflate(hom_lag_scaled totalpop_log cumulative_deathsentences_scaled threat_scaled ideology_scaled lynching_SRTB_scaled partisanelection repgov south perc_evangelical i.year) irr robust cluster(fips) 
est sto m3

*Saturated Model with rep leg
zinb ds hom_lag_scaled totalpop_log cumulative_deathsentences_scaled threat_scaled lynching_SRTB_scaled ideology_scaled  partisanelection repgov south repleg i.year, inflate(hom_lag_scaled totalpop_log cumulative_deathsentences_scaled threat_scaled ideology_scaled lynching_SRTB_scaled partisanelection repgov south repleg i.year) irr robust cluster(fips) 
est sto m4

*Saturated Model with homicide rate instead of count
zinb ds homrate_lag totalpop_log cumulative_deathsentences_scaled threat_scaled lynching_SRTB_scaled ideology_scaled  partisanelection repgov south i.year, inflate(homrate_lag totalpop_log cumulative_deathsentences_scaled threat_scaled ideology_scaled lynching_SRTB_scaled partisanelection repgov south  i.year) irr robust cluster(fips) 
est sto m2b

*Switching White Population for Threat
zinb ds hom_lag_scaled totalpop_log cumulative_deathsentences_scaled whitepop lynching_SRTB_scaled ideology_scaled  partisanelection repgov south i.year, inflate(hom_lag_scaled totalpop_log cumulative_deathsentences_scaled whitepop ideology_scaled lynching_SRTB_scaled partisanelection repgov south  i.year) irr robust cluster(fips) 
est sto m8

*Switching Black Population for Threat
zinb ds hom_lag_scaled totalpop_log cumulative_deathsentences_scaled percent_black black2 lynching_SRTB_scaled ideology_scaled  partisanelection repgov south i.year, inflate(hom_lag_scaled totalpop_log cumulative_deathsentences_scaled percent_black black2 ideology_scaled lynching_SRTB_scaled partisanelection repgov south  i.year) irr robust cluster(fips) 
est sto m9

*Adding Poverty
zinb ds hom_lag_scaled totalpop_log cumulative_deathsentences_scaled threat_scaled lynching_SRTB_scaled ideology_scaled  partisanelection repgov south poverty i.year, inflate(hom_lag_scaled totalpop_log cumulative_deathsentences_scaled threat_scaled ideology_scaled lynching_SRTB_scaled partisanelection repgov south poverty i.year) irr robust cluster(fips) 
est sto m10a

*Adding  Unemployment
zinb ds hom_lag_scaled totalpop_log cumulative_deathsentences_scaled threat_scaled lynching_SRTB_scaled ideology_scaled  partisanelection repgov south unemployment i.year, inflate(hom_lag_scaled totalpop_log cumulative_deathsentences_scaled threat_scaled ideology_scaled lynching_SRTB_scaled partisanelection repgov south  unemployment i.year) irr robust cluster(fips) 
est sto m10

*Switching South and Culture
zinb ds hom_lag_scaled totalpop_log cumulative_deathsentences_scaled threat_scaled lynching_SRTB_scaled ideology_scaled  partisanelection repgov sharkansky_culture i.year, inflate(hom_lag_scaled totalpop_log cumulative_deathsentences_scaled threat_scaled ideology_scaled lynching_SRTB_scaled partisanelection repgov sharkansky_culture  i.year) irr robust cluster(fips) 
est sto m11

*Switching Lynching variables (black lynchings alternate)
zinb ds hom_lag_scaled totalpop_log cumulative_deathsentences_scaled threat_scaled black_lynch_alt_scaled ideology_scaled  partisanelection repgov south i.year, inflate(hom_lag_scaled totalpop_log cumulative_deathsentences_scaled threat_scaled ideology_scaled black_lynch_alt_scaled partisanelection repgov south  i.year) irr robust cluster(fips) 
est sto m5

*Switching Lynching variables (black lynchings from This Cruel War)
zinb ds hom_lag_scaled totalpop_log cumulative_deathsentences_scaled threat_scaled cruelwar_blacklynchings_scaled ideology_scaled  partisanelection repgov south i.year, inflate(hom_lag_scaled totalpop_log cumulative_deathsentences_scaled threat_scaled ideology_scaled cruelwar_blacklynchings_scaled partisanelection repgov south  i.year) irr robust cluster(fips) 
est sto m6

*Switching Lynching variables (total lynchings from This Cruel War)
zinb ds hom_lag_scaled totalpop_log cumulative_deathsentences_scaled threat_scaled cruelwar_total_lynchings_scaled ideology_scaled  partisanelection repgov south i.year, inflate(hom_lag_scaled totalpop_log cumulative_deathsentences_scaled threat_scaled ideology_scaled cruelwar_total_lynchings_scaled partisanelection repgov south  i.year) irr robust cluster(fips) 
est sto m7

*Switching Lynching and Slavery
zinb ds hom_lag_scaled totalpop_log cumulative_deathsentences_scaled threat_scaled pslave ideology_scaled  partisanelection repgov south i.year, inflate(hom_lag_scaled totalpop_log cumulative_deathsentences_scaled threat_scaled ideology_scaled pslave partisanelection repgov south  i.year) irr robust cluster(fips) 
est sto m12

esttab  m2  m2c m2d m3 m4   using "alternates1.rtf", se eform rtf replace
esttab  m2b m8 m9 m10a m10 m11  using "alternates2.rtf", se eform rtf replace
esttab  m5 m6 m7 m12 using "alternates3.rtf", se eform rtf replace
