# Supplementary material for: Learning to kill: Why a small handful of counties generates the bulk of US death sentences
Source: PLoS One. 2020 Oct 27;15(10):e0240401. doi: 10.1371/journal.pone.0240401 (PMC7591063; doi:10.1371/journal.pone.0240401)
Supplement: S9 File — (R) [file pone.0240401.s009.R]

# Set local working directory
WD <- "~/Campbell_code/ReplicationArchive"
# If you are replicating this, you will need to set WD to wherever you have the folder ReplicationArchive
setwd(WD)
library(survival)
library(ggplot2)
library(rgdal)
library(tmap)
library(tmaptools)
library(readxl)
library(stringr)
library(rio)
library(tidyverse)
library(purrr)


dat <- readRDS("dat.rds")

sentences_mod <- coxph(formula = Surv(time1, time2, sentences) ~
                         strata(stratum_new) + 
                         homicides + lynching_SRTB +
                         racialthreat +
                         I(log(totalpop)) +
                         frailty(state, distribution="gamma", method="em"),
                       data = dat)
cox.zph(sentences_mod)

sink(paste0(WD, "/Output/Table3.txt"))
texreg::screenreg(list(sentences_mod), digits = 4)
sink()
