# Supplementary material for: Learning to kill: Why a small handful of counties generates the bulk of US death sentences
Source: PLoS One. 2020 Oct 27;15(10):e0240401. doi: 10.1371/journal.pone.0240401 (PMC7591063; doi:10.1371/journal.pone.0240401)
Supplement: S10 File — (R) [file pone.0240401.s010.R]

# Set local working directory
#Created in R Version 1.3.959
WD <- "~/Campbell_code/ReplicationArchive"
# If you are replicating this, you will need to set WD to wherever you have the folder ReplicationArchive
setwd(WD)
library(survival)
library(ggplot2)
library(rgdal)
library(tmap)
library(tmaptools)
library(readxl)
library(stringr)
library(rio)
library(tidyverse)
library(purrr)

source("bootCFM_7s.R")
dat <- readRDS("Fig3.rds")
s6boot <- bootCFM(form = Surv(time1, time2, sentences) ~
                    strata(stratum_new) + 
                    homicides + lynching_SRTB +
                    racialthreat + 
                    I(log(totalpop)) +
                    frailty(state, distribution="gamma", method="em"),
                  dat = dat, strata_var = dat$stratum_new, n_reps = 1500, seed = 614)


s6boot$CI_plot_cumhas$data$strata <- ifelse(s6boot$CI_plot_cumhas$data$strata == 0, "0 Sentences", 
                                            ifelse(s6boot$CI_plot_cumhas$data$strata == 1, "1 Sentences",
                                                   ifelse(s6boot$CI_plot_cumhas$data$strata == 2, "2 Sentences",
                                                          ifelse(s6boot$CI_plot_cumhas$data$strata == 3, "3 Sentences",
                                                                 ifelse(s6boot$CI_plot_cumhas$data$strata == 4, "4-5 Sentences",
                                                                        ifelse(s6boot$CI_plot_cumhas$data$strata == 5, "6-20 Sentences", "20+ Sentences"))))))

s6boot$CI_plot_surv$data$strata <- ifelse(s6boot$CI_plot_surv$data$strata == 0, "0 Sentences", 
                                          ifelse(s6boot$CI_plot_surv$data$strata == 1, "1 Sentences",
                                                 ifelse(s6boot$CI_plot_surv$data$strata == 2, "2 Sentences",
                                                        ifelse(s6boot$CI_plot_surv$data$strata == 3, "3 Sentences",
                                                               ifelse(s6boot$CI_plot_surv$data$strata == 4, "4-5 Sentences",
                                                                      ifelse(s6boot$CI_plot_surv$data$strata == 5, "6-20 Sentences", "20+ Sentences"))))))

save(s6boot, file = "EDDPS_CFM_7StrataBootstrapped_12132018.RData")

plotting_dataframe_cumhas<-s6boot$cumhazParametricCI_cumhas

pal <- brewer.pal(7, "Set2")
pal_rev <- rev(pal)

p <- ggplot(data = plotting_dataframe_cumhas, aes(as.numeric(time), mean)) +
  geom_line(aes(group = strata, col = factor(strata)), size = 1.5) +
  geom_vline(xintercept = 12, colour = "darkgrey", size = 1, linetype = 2) +
  geom_ribbon(aes(group = strata, ymin=low95, ymax=high95, fill = factor(strata)), alpha = 0.25)  + 
  scale_color_manual(name = "Strata", 
                     values = pal_rev) +
  scale_fill_manual(values = pal_rev, name="Strata") + 
  theme_bw() +
  ylab('Cumulative Hazard') +
  xlab("Time (Months)") +
  #scale_y_continuous(breaks=seq(0,0.525,0.1), limits = c(0, 1)) +
  scale_x_continuous(breaks =c(6, 12, 18, 24, 30, 36), limits = c(6, 36)) +
  theme(axis.text=element_text(size=12),
        axis.title=element_text(size=14,face="bold"))

p$data$strata <- factor(ifelse(p$data$strata == 1, "0 Sentences", 
                               ifelse(p$data$strata == 2, "1 Sentences",
                                      ifelse(p$data$strata == 3, "2 Sentences",
                                             ifelse(p$data$strata == 4, "3 Sentences",
                                                    ifelse(p$data$strata == 5, "4-5 Sentences",
                                                           ifelse(p$data$strata == 6, "6-20 Sentences", "20+ Sentences")))))), 
                        levels = c("0 Sentences", "1 Sentences", "2 Sentences", "3 Sentences","4-5 Sentences", "6-20 Sentences", "20+ Sentences"))
p$layers[[2]]$data$xintercept <- 12


plotting_dataframe_survival<-s6boot$cumhazParametricCI_surv

pal <- brewer.pal(7, "Set2")
pal_rev <- rev(pal)

p <- ggplot(data = plotting_dataframe_survival, aes(as.numeric(time), mean)) +
  geom_line(aes(group = strata, col = factor(strata)), size = 1.5) +
  geom_vline(xintercept = 12, colour = "darkgrey", size = 1, linetype = 2) +
  geom_ribbon(aes(group = strata, ymin=low95, ymax=high95, fill = factor(strata)), alpha = 0.25)  + 
  scale_color_manual(name = "Strata", 
                     values = pal_rev) +
  scale_fill_manual(values = pal_rev, name="Strata") + 
  theme_bw() +
  ylab('Survival Function') +
  xlab("Time (Months)") +
  #scale_y_continuous(breaks=seq(0,0.525,0.1), limits = c(0, 1)) +
  scale_x_continuous(breaks =c(6, 12, 18, 24, 30, 36), limits = c(6, 36)) +
  theme(axis.text=element_text(size=12),
        axis.title=element_text(size=14,face="bold"))

p$data$strata <- factor(ifelse(p$data$strata == 1, "0 Sentences", 
                               ifelse(p$data$strata == 2, "1 Sentences",
                                      ifelse(p$data$strata == 3, "2 Sentences",
                                             ifelse(p$data$strata == 4, "3 Sentences",
                                                    ifelse(p$data$strata == 5, "4-5 Sentences",
                                                           ifelse(p$data$strata == 6, "6-20 Sentences", "20+ Sentences")))))), 
                        levels = c("0 Sentences", "1 Sentences", "2 Sentences", "3 Sentences","4-5 Sentences", "6-20 Sentences", "20+ Sentences"))

plotting_dataframe_minus_survival<-s6boot$cumhazParametricCI_surv
plotting_dataframe_minus_survival$mean <- 1-plotting_dataframe_minus_survival$mean
plotting_dataframe_minus_survival$low95 <- 1-plotting_dataframe_minus_survival$low95
plotting_dataframe_minus_survival$high95 <- 1-plotting_dataframe_minus_survival$high95

pal_rev <- rev(pal)

p <- ggplot(data = plotting_dataframe_minus_survival, aes(as.numeric(time), mean)) +
  geom_line(aes(group = strata, col = factor(strata)), size = 1.5) +
  geom_vline(xintercept = 12, colour = "darkgrey", size = 1, linetype = 2) +
  geom_ribbon(aes(group = strata, ymin=low95, ymax=high95, fill = factor(strata)), alpha = 0.25)  + 
  scale_color_manual(name = "Strata", 
                     values = pal_rev) +
  scale_fill_manual(values = pal_rev, name="Strata") + 
  theme_bw() +
  ylab('Probability of a Death Sentence') +
  xlab("Time (Months)") +
  #scale_y_continuous(breaks=seq(0,0.525,0.1), limits = c(0, 1)) +
  scale_x_continuous(breaks =c(6, 12, 18, 24, 30, 36), limits = c(6, 36)) +
  theme(axis.text=element_text(size=12),
        axis.title=element_text(size=14,face="bold"))

p$data$strata <- factor(ifelse(p$data$strata == 1, "0 Sentences", 
                               ifelse(p$data$strata == 2, "1 Sentences",
                                      ifelse(p$data$strata == 3, "2 Sentences",
                                             ifelse(p$data$strata == 4, "3 Sentences",
                                                    ifelse(p$data$strata == 5, "4-5 Sentences",
                                                           ifelse(p$data$strata == 6, "6-20 Sentences", "20+ Sentences")))))), 
                        levels = c("0 Sentences", "1 Sentences", "2 Sentences", "3 Sentences","4-5 Sentences", "6-20 Sentences", "20+ Sentences"))


figure3 <- p
figure3
